# Supplementary material for: The Effects of Ionizing Radiation on Gut Microbiota: What Can Animal Models Tell Us?—A Systematic Review
Source: Curr Issues Mol Biol. 2023 May 2;45(5):3877–910. doi: 10.3390/cimb45050249 (PMC10217073; doi:10.3390/cimb45050249)
Supplement: Supplementary file 1 [file cimb-45-00249-s001.zip]

Archive with 1 entries (1 files):
- cimb-2312320-supplementary.pdf
